# Supplementary material for: New data on recently described rodent species Paulina's Limestone Rat Saxatilomys paulinae Musser, Smith, Robinson & Lunde, 2005 (Mammalia: Rodentia)
Source: Biodivers Data J. 2015 May 19;(3):e4961. doi: 10.3897/BDJ.3.e4961 (PMC4442251; doi:10.3897/BDJ.3.e4961)
Supplement: XML Treatment for Saxatilomys paulinae [file BDJ.3.e4961-treatment1.xml]

<!DOCTYPE tp:taxon-treatment
  PUBLIC "-//TaxonX//DTD Taxonomic Treatment Publishing DTD v0 20100105//EN" "tax-treatment-NSO.dtd">
<tp:taxon-treatment xmlns:tp="http://www.plazi.org/taxpub"><tp:treatment-meta><mixed-citation publication-type="journal"><person-group><name><surname>Nguyen</surname><given-names>Nghia Xuan</given-names></name><name><surname>Nguyen</surname><given-names>Dang Xuan</given-names></name><name><surname>Ngo</surname><given-names>Tuong Xuan</given-names></name><name><surname>Nguyen</surname><given-names>Duy Dinh</given-names></name></person-group><article-title>New data on recently described rodent species Paulina's Limestone Rat <italic><tp:taxon-name><tp:taxon-name-part taxon-name-part-type="genus">Saxatilomys</tp:taxon-name-part> <tp:taxon-name-part taxon-name-part-type="species">paulinae</tp:taxon-name-part></tp:taxon-name></italic> Musser, Smith, Robinson &amp; Lunde, 2005 (<tp:taxon-name><tp:taxon-name-part taxon-name-part-type="class">Mammalia</tp:taxon-name-part></tp:taxon-name>: <tp:taxon-name><tp:taxon-name-part taxon-name-part-type="order">Rodentia</tp:taxon-name-part></tp:taxon-name>)</article-title><source>Biodivers Data J</source><day>19</day><month>5</month><year>2015</year><volume>2015</volume><issue>3</issue><pub-id pub-id-type="doi">10.3897/BDJ.3.e4961</pub-id></mixed-citation></tp:treatment-meta><tp:nomenclature><tp:taxon-name><tp:taxon-name-part taxon-name-part-type="genus">Saxatilomys</tp:taxon-name-part> <tp:taxon-name-part taxon-name-part-type="species">paulinae</tp:taxon-name-part></tp:taxon-name><tp:taxon-authority>Musser, Smith, Robinson &amp; Lunde, 2005</tp:taxon-authority></tp:nomenclature><tp:treatment-sec sec-type="materials"><title>Materials</title><list list-type="alpha-lower" list-content="occurrences"><list-item><p><bold>Type status:</bold> <named-content xmlns:xlink="http://www.w3.org/1999/xlink" content-type="dwc:typeStatus" xlink:type="simple">Other material</named-content>. <bold>Occurrence:</bold> recordedBy: <named-content xmlns:xlink="http://www.w3.org/1999/xlink" content-type="dwc:recordedBy" xlink:type="simple">Nghia Xuan Nguyen</named-content>; individualCount: <named-content xmlns:xlink="http://www.w3.org/1999/xlink" content-type="dwc:individualCount" xlink:type="simple">1</named-content>; sex: <named-content xmlns:xlink="http://www.w3.org/1999/xlink" content-type="dwc:sex" xlink:type="simple">female</named-content>; <bold>Location:</bold> country: <named-content xmlns:xlink="http://www.w3.org/1999/xlink" content-type="dwc:country" xlink:type="simple">Vietnam</named-content>; stateProvince: <named-content xmlns:xlink="http://www.w3.org/1999/xlink" content-type="dwc:stateProvince" xlink:type="simple">Quang Binh</named-content>; verbatimLocality: <named-content xmlns:xlink="http://www.w3.org/1999/xlink" content-type="dwc:verbatimLocality" xlink:type="simple">Thuong Hoa Commune, Minh Hoa District</named-content>; verbatimElevation: <named-content xmlns:xlink="http://www.w3.org/1999/xlink" content-type="dwc:verbatimElevation" xlink:type="simple">295 m</named-content>; verbatimLatitude: <named-content xmlns:xlink="http://www.w3.org/1999/xlink" content-type="dwc:verbatimLatitude" xlink:type="simple">17°48’N</named-content>; verbatimLongitude: <named-content xmlns:xlink="http://www.w3.org/1999/xlink" content-type="dwc:verbatimLongitude" xlink:type="simple">105°55’E</named-content>; <bold>Event:</bold> eventDate: <named-content xmlns:xlink="http://www.w3.org/1999/xlink" content-type="dwc:eventDate" xlink:type="simple">April 13, 2014</named-content>; habitat: <named-content xmlns:xlink="http://www.w3.org/1999/xlink" content-type="dwc:habitat" xlink:type="simple">Karst forest</named-content>; <bold>Record Level:</bold> collectionID: <named-content xmlns:xlink="http://www.w3.org/1999/xlink" content-type="dwc:collectionID" xlink:type="simple">NXN-215</named-content>; institutionCode: <named-content xmlns:xlink="http://www.w3.org/1999/xlink" content-type="dwc:institutionCode" xlink:type="simple">IEBR</named-content>; collectionCode: <named-content xmlns:xlink="http://www.w3.org/1999/xlink" content-type="dwc:collectionCode" xlink:type="simple">DVZ-Rodentia</named-content>; ownerInstitutionCode: <named-content xmlns:xlink="http://www.w3.org/1999/xlink" content-type="dwc:ownerInstitutionCode" xlink:type="simple">IEBR</named-content></p></list-item><list-item><p><bold>Type status:</bold> <named-content xmlns:xlink="http://www.w3.org/1999/xlink" content-type="dwc:typeStatus" xlink:type="simple">Other material</named-content>. <bold>Occurrence:</bold> recordedBy: <named-content xmlns:xlink="http://www.w3.org/1999/xlink" content-type="dwc:recordedBy" xlink:type="simple">Nghia Xuan Nguyen</named-content>; individualCount: <named-content xmlns:xlink="http://www.w3.org/1999/xlink" content-type="dwc:individualCount" xlink:type="simple">1</named-content>; sex: <named-content xmlns:xlink="http://www.w3.org/1999/xlink" content-type="dwc:sex" xlink:type="simple">male (juv.)</named-content>; <bold>Location:</bold> country: <named-content xmlns:xlink="http://www.w3.org/1999/xlink" content-type="dwc:country" xlink:type="simple">Vietnam</named-content>; stateProvince: <named-content xmlns:xlink="http://www.w3.org/1999/xlink" content-type="dwc:stateProvince" xlink:type="simple">Quang Binh</named-content>; verbatimLocality: <named-content xmlns:xlink="http://www.w3.org/1999/xlink" content-type="dwc:verbatimLocality" xlink:type="simple">Thuong Hoa Commune, Minh Hoa District</named-content>; verbatimElevation: <named-content xmlns:xlink="http://www.w3.org/1999/xlink" content-type="dwc:verbatimElevation" xlink:type="simple">315 m</named-content>; verbatimLatitude: <named-content xmlns:xlink="http://www.w3.org/1999/xlink" content-type="dwc:verbatimLatitude" xlink:type="simple">17°48’N</named-content>; verbatimLongitude: <named-content xmlns:xlink="http://www.w3.org/1999/xlink" content-type="dwc:verbatimLongitude" xlink:type="simple">105°55’E</named-content>; <bold>Event:</bold> eventDate: <named-content xmlns:xlink="http://www.w3.org/1999/xlink" content-type="dwc:eventDate" xlink:type="simple">April 14, 2014</named-content>; habitat: <named-content xmlns:xlink="http://www.w3.org/1999/xlink" content-type="dwc:habitat" xlink:type="simple">Karst forest</named-content>; <bold>Record Level:</bold> collectionID: <named-content xmlns:xlink="http://www.w3.org/1999/xlink" content-type="dwc:collectionID" xlink:type="simple">NXN-217</named-content>; institutionCode: <named-content xmlns:xlink="http://www.w3.org/1999/xlink" content-type="dwc:institutionCode" xlink:type="simple">IEBR</named-content>; collectionCode: <named-content xmlns:xlink="http://www.w3.org/1999/xlink" content-type="dwc:collectionCode" xlink:type="simple">DVZ-Rodentia</named-content>; ownerInstitutionCode: <named-content xmlns:xlink="http://www.w3.org/1999/xlink" content-type="dwc:ownerInstitutionCode" xlink:type="simple">IEBR</named-content></p></list-item><list-item><p><bold>Type status:</bold> <named-content xmlns:xlink="http://www.w3.org/1999/xlink" content-type="dwc:typeStatus" xlink:type="simple">Other material</named-content>. <bold>Occurrence:</bold> recordedBy: <named-content xmlns:xlink="http://www.w3.org/1999/xlink" content-type="dwc:recordedBy" xlink:type="simple">Nghia Xuan Nguyen</named-content>; individualCount: <named-content xmlns:xlink="http://www.w3.org/1999/xlink" content-type="dwc:individualCount" xlink:type="simple">1</named-content>; sex: <named-content xmlns:xlink="http://www.w3.org/1999/xlink" content-type="dwc:sex" xlink:type="simple">female</named-content>; <bold>Location:</bold> country: <named-content xmlns:xlink="http://www.w3.org/1999/xlink" content-type="dwc:country" xlink:type="simple">Vietnam</named-content>; stateProvince: <named-content xmlns:xlink="http://www.w3.org/1999/xlink" content-type="dwc:stateProvince" xlink:type="simple">Quang Binh</named-content>; verbatimLocality: <named-content xmlns:xlink="http://www.w3.org/1999/xlink" content-type="dwc:verbatimLocality" xlink:type="simple">Thuong Hoa Commune, Minh Hoa District</named-content>; verbatimElevation: <named-content xmlns:xlink="http://www.w3.org/1999/xlink" content-type="dwc:verbatimElevation" xlink:type="simple">315 m</named-content>; verbatimLatitude: <named-content xmlns:xlink="http://www.w3.org/1999/xlink" content-type="dwc:verbatimLatitude" xlink:type="simple">17°48’N</named-content>; verbatimLongitude: <named-content xmlns:xlink="http://www.w3.org/1999/xlink" content-type="dwc:verbatimLongitude" xlink:type="simple">105°55’E</named-content>; <bold>Event:</bold> eventDate: <named-content xmlns:xlink="http://www.w3.org/1999/xlink" content-type="dwc:eventDate" xlink:type="simple">April 15, 2014</named-content>; habitat: <named-content xmlns:xlink="http://www.w3.org/1999/xlink" content-type="dwc:habitat" xlink:type="simple">Karst forest</named-content>; <bold>Record Level:</bold> collectionID: <named-content xmlns:xlink="http://www.w3.org/1999/xlink" content-type="dwc:collectionID" xlink:type="simple">NXN-218</named-content>; institutionCode: <named-content xmlns:xlink="http://www.w3.org/1999/xlink" content-type="dwc:institutionCode" xlink:type="simple">IEBR</named-content>; collectionCode: <named-content xmlns:xlink="http://www.w3.org/1999/xlink" content-type="dwc:collectionCode" xlink:type="simple">DVZ-Rodentia</named-content>; ownerInstitutionCode: <named-content xmlns:xlink="http://www.w3.org/1999/xlink" content-type="dwc:ownerInstitutionCode" xlink:type="simple">IEBR</named-content></p></list-item><list-item><p><bold>Type status:</bold> <named-content xmlns:xlink="http://www.w3.org/1999/xlink" content-type="dwc:typeStatus" xlink:type="simple">Other material</named-content>. <bold>Occurrence:</bold> recordedBy: <named-content xmlns:xlink="http://www.w3.org/1999/xlink" content-type="dwc:recordedBy" xlink:type="simple">Nghia Xuan Nguyen</named-content>; individualCount: <named-content xmlns:xlink="http://www.w3.org/1999/xlink" content-type="dwc:individualCount" xlink:type="simple">1</named-content>; sex: <named-content xmlns:xlink="http://www.w3.org/1999/xlink" content-type="dwc:sex" xlink:type="simple">male</named-content>; <bold>Location:</bold> country: <named-content xmlns:xlink="http://www.w3.org/1999/xlink" content-type="dwc:country" xlink:type="simple">Vietnam</named-content>; stateProvince: <named-content xmlns:xlink="http://www.w3.org/1999/xlink" content-type="dwc:stateProvince" xlink:type="simple">Quang Binh</named-content>; verbatimLocality: <named-content xmlns:xlink="http://www.w3.org/1999/xlink" content-type="dwc:verbatimLocality" xlink:type="simple">Thuong Hoa Commune, Minh Hoa District</named-content>; verbatimElevation: <named-content xmlns:xlink="http://www.w3.org/1999/xlink" content-type="dwc:verbatimElevation" xlink:type="simple">298 m</named-content>; verbatimLatitude: <named-content xmlns:xlink="http://www.w3.org/1999/xlink" content-type="dwc:verbatimLatitude" xlink:type="simple">17°48’N</named-content>; verbatimLongitude: <named-content xmlns:xlink="http://www.w3.org/1999/xlink" content-type="dwc:verbatimLongitude" xlink:type="simple">105°55’E</named-content>; <bold>Event:</bold> eventDate: <named-content xmlns:xlink="http://www.w3.org/1999/xlink" content-type="dwc:eventDate" xlink:type="simple">April 17, 2014</named-content>; habitat: <named-content xmlns:xlink="http://www.w3.org/1999/xlink" content-type="dwc:habitat" xlink:type="simple">Karst forest</named-content>; <bold>Record Level:</bold> collectionID: <named-content xmlns:xlink="http://www.w3.org/1999/xlink" content-type="dwc:collectionID" xlink:type="simple">NXN-221</named-content>; institutionCode: <named-content xmlns:xlink="http://www.w3.org/1999/xlink" content-type="dwc:institutionCode" xlink:type="simple">IEBR</named-content>; collectionCode: <named-content xmlns:xlink="http://www.w3.org/1999/xlink" content-type="dwc:collectionCode" xlink:type="simple">DVZ-Rodentia</named-content>; ownerInstitutionCode: <named-content xmlns:xlink="http://www.w3.org/1999/xlink" content-type="dwc:ownerInstitutionCode" xlink:type="simple">IEBR</named-content></p></list-item></list></tp:treatment-sec><tp:treatment-sec sec-type="Description"><title>Description</title><p>Four whole specimens of <italic><tp:taxon-name><tp:taxon-name-part taxon-name-part-type="genus">Saxatilomys</tp:taxon-name-part> <tp:taxon-name-part taxon-name-part-type="species">paulinae</tp:taxon-name-part></tp:taxon-name></italic> (two adult females, one adult male and one juvenile male) were collected in April 2014. The external and craniodental measurements of these specimens are shown in Table <xref ref-type="table" rid="T1597468">1</xref>. The external and craniodental characteristics of all specimens fit well the diagnosis of <italic><tp:taxon-name><tp:taxon-name-part taxon-name-part-type="genus">Saxatilomys</tp:taxon-name-part> <tp:taxon-name-part taxon-name-part-type="species">paulinae</tp:taxon-name-part></tp:taxon-name></italic> described in <xref ref-type="bibr" rid="B1403090">Musser et al. (2005)</xref>. The rats have medium size (HB: 160.3 ± 2.03 mm, T: 192.3 ± 6.69 mm) with the following key specific characteristics: semispinous dark gray upperparts, dark frosted gray underparts, no sharp demarcation between dorsal and ventral fur and no white patches on the body (Fig. <xref ref-type="fig" rid="F1403164">1</xref> and Fig. <xref ref-type="fig" rid="F1403166">2</xref>). Each palmar surface is covered with five huge and swollen pads while each plantar surface is covered with 6 very large and extremely bulbous pads (Fig. <xref ref-type="fig" rid="F1597465">3</xref>​). Tail is slim, round in cross-section, gray in dorsal and lateral surfaces, whitish (un-pigmented) in ventral surface. The tail length is significantly longer than head-body length (adult: 113-129%, juvenile: 149%). Skull is elongated with narrow rostrum and wide braincase.</p></tp:treatment-sec><tp:treatment-sec sec-type="Distribution"><title>Distribution</title><p>The specimens of <italic><tp:taxon-name><tp:taxon-name-part taxon-name-part-type="genus">Saxatilomys</tp:taxon-name-part> <tp:taxon-name-part taxon-name-part-type="species">paulinae</tp:taxon-name-part></tp:taxon-name></italic> were captured only in Thung Uc locality (<named-content xmlns:xlink="http://www.w3.org/1999/xlink" content-type="dwc:verbatimCoordinates" xlink:type="simple">17°48' N, 105°55' E</named-content>) of Thuong Hoa Commune (Fig. <xref ref-type="fig" rid="F1597299">4</xref>​). Local villagers reported they have captured this species in several localities near 3 villages of Thuong Hoa Commune (Ban On, Yen Hop and Mo-O villages). However, this information have not yet been verified by our trapping survey.</p></tp:treatment-sec><tp:treatment-sec sec-type="Ecology"><title>Ecology</title><p>All specimens of <italic><tp:taxon-name><tp:taxon-name-part taxon-name-part-type="genus">Saxatilomys</tp:taxon-name-part> <tp:taxon-name-part taxon-name-part-type="species">paulinae</tp:taxon-name-part></tp:taxon-name></italic> were collected at the base of a Thung Uc karst tower (Thuong Hoa Commune), at elevation of 295 - 315 m, under limestone humid evergreen forest (Fig. <xref ref-type="fig" rid="F1403170">5</xref>). This habitat type covers larger area in Thuong Hoa Commune where the species occurence was reported by local residents.</p><p>The habitat is characterized by complicated terrain comprising low karst towers (around 400 m) with steep slopes covered under limestone humid evergreen forest. The slopes have many large limestone boulders and crevices. The forest on the slopes has been affected by selected timber logging in the past; however, a 3-4 layer forest structure remains, with the following characters:</p><p>The canopy tree layer consists of trees 20-30 m high with stem diameter 0.5-0.8 m. The most common trees species are: <italic><tp:taxon-name><tp:taxon-name-part taxon-name-part-type="genus">Pometia</tp:taxon-name-part> <tp:taxon-name-part taxon-name-part-type="species">pinnata</tp:taxon-name-part></tp:taxon-name></italic> (<tp:taxon-name><tp:taxon-name-part taxon-name-part-type="family">Sapindaceae</tp:taxon-name-part></tp:taxon-name>), <italic><tp:taxon-name><tp:taxon-name-part taxon-name-part-type="genus">Dracontomelon</tp:taxon-name-part> <tp:taxon-name-part taxon-name-part-type="species">duperreanum</tp:taxon-name-part></tp:taxon-name></italic> (<tp:taxon-name><tp:taxon-name-part taxon-name-part-type="family">Anacardiaceae</tp:taxon-name-part></tp:taxon-name>), <italic><tp:taxon-name><tp:taxon-name-part taxon-name-part-type="genus">Toona</tp:taxon-name-part> <tp:taxon-name-part taxon-name-part-type="species">surenii</tp:taxon-name-part></tp:taxon-name></italic> (<tp:taxon-name><tp:taxon-name-part taxon-name-part-type="family">Meliaceae</tp:taxon-name-part></tp:taxon-name>), <italic><tp:taxon-name><tp:taxon-name-part taxon-name-part-type="genus">Paviesia</tp:taxon-name-part> <tp:taxon-name-part taxon-name-part-type="species">anamensis</tp:taxon-name-part></tp:taxon-name></italic> (<tp:taxon-name><tp:taxon-name-part taxon-name-part-type="family">Sapindaceae</tp:taxon-name-part></tp:taxon-name>), <italic><tp:taxon-name><tp:taxon-name-part taxon-name-part-type="genus">Pterospermum</tp:taxon-name-part> <tp:taxon-name-part taxon-name-part-type="species">grewiaefolium</tp:taxon-name-part></tp:taxon-name></italic> (<tp:taxon-name><tp:taxon-name-part taxon-name-part-type="family">Sterculiaceae</tp:taxon-name-part></tp:taxon-name>), <italic><tp:taxon-name><tp:taxon-name-part taxon-name-part-type="genus">Mahuca</tp:taxon-name-part></tp:taxon-name></italic> sp., <italic><tp:taxon-name><tp:taxon-name-part taxon-name-part-type="genus">Hopea</tp:taxon-name-part></tp:taxon-name></italic> sp., <italic><tp:taxon-name><tp:taxon-name-part taxon-name-part-type="genus">Streblus</tp:taxon-name-part> <tp:taxon-name-part taxon-name-part-type="species">asper</tp:taxon-name-part></tp:taxon-name></italic> (<tp:taxon-name><tp:taxon-name-part taxon-name-part-type="family">Moraceae</tp:taxon-name-part></tp:taxon-name>), <italic><tp:taxon-name><tp:taxon-name-part taxon-name-part-type="genus">Litsea</tp:taxon-name-part></tp:taxon-name></italic> sp. (<tp:taxon-name><tp:taxon-name-part taxon-name-part-type="family">Lauraceae</tp:taxon-name-part></tp:taxon-name>), <italic><tp:taxon-name><tp:taxon-name-part taxon-name-part-type="genus">Sumbaviopsis</tp:taxon-name-part> <tp:taxon-name-part taxon-name-part-type="species">macrophylla</tp:taxon-name-part></tp:taxon-name></italic> (<tp:taxon-name><tp:taxon-name-part taxon-name-part-type="family">Euphorbiaceae</tp:taxon-name-part></tp:taxon-name>), <italic><tp:taxon-name><tp:taxon-name-part taxon-name-part-type="genus">Actinodaphne</tp:taxon-name-part></tp:taxon-name></italic> sp. (<tp:taxon-name><tp:taxon-name-part taxon-name-part-type="family">Lauraceae</tp:taxon-name-part></tp:taxon-name>), <italic><tp:taxon-name><tp:taxon-name-part taxon-name-part-type="genus">Pometia</tp:taxon-name-part> <tp:taxon-name-part taxon-name-part-type="species">chinensis</tp:taxon-name-part></tp:taxon-name></italic> (<tp:taxon-name><tp:taxon-name-part taxon-name-part-type="family">Sapindaceae</tp:taxon-name-part></tp:taxon-name>), <italic><tp:taxon-name><tp:taxon-name-part taxon-name-part-type="genus">Choerospondias</tp:taxon-name-part> <tp:taxon-name-part taxon-name-part-type="species">axillaris</tp:taxon-name-part></tp:taxon-name></italic> (<tp:taxon-name><tp:taxon-name-part taxon-name-part-type="family">Anacardiaceae</tp:taxon-name-part></tp:taxon-name>), <italic><tp:taxon-name><tp:taxon-name-part taxon-name-part-type="genus">Alangium</tp:taxon-name-part> <tp:taxon-name-part taxon-name-part-type="species">ridleyi</tp:taxon-name-part></tp:taxon-name></italic> (<tp:taxon-name><tp:taxon-name-part taxon-name-part-type="family">Alangiaceae</tp:taxon-name-part></tp:taxon-name>), <italic><tp:taxon-name><tp:taxon-name-part taxon-name-part-type="genus">Knema</tp:taxon-name-part></tp:taxon-name></italic> sp. (<tp:taxon-name><tp:taxon-name-part taxon-name-part-type="family">Myristicaceae</tp:taxon-name-part></tp:taxon-name>), etc.</p><p>The middle tree layer consists of trees 10-15 m high with stem diameter 0.3-0.5 m. The most common species are <italic><tp:taxon-name><tp:taxon-name-part taxon-name-part-type="genus">Knema</tp:taxon-name-part> <tp:taxon-name-part taxon-name-part-type="species">corticosa</tp:taxon-name-part></tp:taxon-name></italic> (<tp:taxon-name><tp:taxon-name-part taxon-name-part-type="family">Myristicaceae</tp:taxon-name-part></tp:taxon-name>), <italic><tp:taxon-name><tp:taxon-name-part taxon-name-part-type="genus">Streblus</tp:taxon-name-part> <tp:taxon-name-part taxon-name-part-type="species">tonkinensis</tp:taxon-name-part></tp:taxon-name></italic>, <italic><tp:taxon-name><tp:taxon-name-part taxon-name-part-type="genus">Streblus</tp:taxon-name-part> <tp:taxon-name-part taxon-name-part-type="species">asper</tp:taxon-name-part></tp:taxon-name></italic> (<tp:taxon-name><tp:taxon-name-part taxon-name-part-type="family">Moraceae</tp:taxon-name-part></tp:taxon-name>), <italic><tp:taxon-name><tp:taxon-name-part taxon-name-part-type="genus">Xylopia</tp:taxon-name-part> <tp:taxon-name-part taxon-name-part-type="species">vielana</tp:taxon-name-part></tp:taxon-name></italic> (<tp:taxon-name><tp:taxon-name-part taxon-name-part-type="family">Annonaceae</tp:taxon-name-part></tp:taxon-name>), <italic><tp:taxon-name><tp:taxon-name-part taxon-name-part-type="genus">Diospyros</tp:taxon-name-part></tp:taxon-name></italic> sp. (<tp:taxon-name><tp:taxon-name-part taxon-name-part-type="family">Ebenaceae</tp:taxon-name-part></tp:taxon-name>), <italic><tp:taxon-name><tp:taxon-name-part taxon-name-part-type="genus">Caryota</tp:taxon-name-part> <tp:taxon-name-part taxon-name-part-type="species">mitis</tp:taxon-name-part></tp:taxon-name></italic> (<tp:taxon-name><tp:taxon-name-part taxon-name-part-type="family">Arecaceae</tp:taxon-name-part></tp:taxon-name>), <italic><tp:taxon-name><tp:taxon-name-part taxon-name-part-type="genus">Arenga</tp:taxon-name-part> <tp:taxon-name-part taxon-name-part-type="species">pinnata</tp:taxon-name-part></tp:taxon-name></italic> (<tp:taxon-name><tp:taxon-name-part taxon-name-part-type="family">Arecaceae</tp:taxon-name-part></tp:taxon-name>), <italic><tp:taxon-name><tp:taxon-name-part taxon-name-part-type="genus">Camelia</tp:taxon-name-part></tp:taxon-name></italic> sp. (<tp:taxon-name><tp:taxon-name-part taxon-name-part-type="family">Theaceae</tp:taxon-name-part></tp:taxon-name>), <italic><tp:taxon-name><tp:taxon-name-part taxon-name-part-type="genus">Actinodaphne</tp:taxon-name-part></tp:taxon-name></italic> sp. (<tp:taxon-name><tp:taxon-name-part taxon-name-part-type="family">Lauraceae</tp:taxon-name-part></tp:taxon-name>), <italic><tp:taxon-name><tp:taxon-name-part taxon-name-part-type="genus">Pterospermum</tp:taxon-name-part></tp:taxon-name></italic> sp. (<tp:taxon-name><tp:taxon-name-part taxon-name-part-type="family">Sterculiaceae</tp:taxon-name-part></tp:taxon-name>), <italic><tp:taxon-name><tp:taxon-name-part taxon-name-part-type="genus">Litsea</tp:taxon-name-part></tp:taxon-name></italic> sp. (<tp:taxon-name><tp:taxon-name-part taxon-name-part-type="family">Lauraceae</tp:taxon-name-part></tp:taxon-name>), <italic><tp:taxon-name><tp:taxon-name-part taxon-name-part-type="genus">Ormosia</tp:taxon-name-part> <tp:taxon-name-part taxon-name-part-type="species">laoensis</tp:taxon-name-part></tp:taxon-name></italic> (<tp:taxon-name><tp:taxon-name-part taxon-name-part-type="family">Fabaceae</tp:taxon-name-part></tp:taxon-name>), <italic><tp:taxon-name><tp:taxon-name-part taxon-name-part-type="genus">Nephelium</tp:taxon-name-part> <tp:taxon-name-part taxon-name-part-type="species">lappaceum</tp:taxon-name-part></tp:taxon-name></italic> (<tp:taxon-name><tp:taxon-name-part taxon-name-part-type="family">Sapindaceae</tp:taxon-name-part></tp:taxon-name>), <italic><tp:taxon-name><tp:taxon-name-part taxon-name-part-type="genus">Sumbaviopsis</tp:taxon-name-part> <tp:taxon-name-part taxon-name-part-type="species">macrophylla</tp:taxon-name-part></tp:taxon-name></italic> (<tp:taxon-name><tp:taxon-name-part taxon-name-part-type="family">Euphorbiaceae</tp:taxon-name-part></tp:taxon-name>), <italic><tp:taxon-name><tp:taxon-name-part taxon-name-part-type="genus">Paranephelium</tp:taxon-name-part> <tp:taxon-name-part taxon-name-part-type="species">spirei</tp:taxon-name-part></tp:taxon-name></italic> (<tp:taxon-name><tp:taxon-name-part taxon-name-part-type="family">Sapindaceae</tp:taxon-name-part></tp:taxon-name>), <italic><tp:taxon-name><tp:taxon-name-part taxon-name-part-type="genus">Alangium</tp:taxon-name-part> <tp:taxon-name-part taxon-name-part-type="species">ridleyi</tp:taxon-name-part></tp:taxon-name></italic> (<tp:taxon-name><tp:taxon-name-part taxon-name-part-type="family">Alangiaceae</tp:taxon-name-part></tp:taxon-name>), <italic><tp:taxon-name><tp:taxon-name-part taxon-name-part-type="genus">Baccaurea</tp:taxon-name-part></tp:taxon-name></italic> sp. (<tp:taxon-name><tp:taxon-name-part taxon-name-part-type="family">Euphorbiaceae</tp:taxon-name-part></tp:taxon-name>), <italic><tp:taxon-name><tp:taxon-name-part taxon-name-part-type="genus">Aglaia</tp:taxon-name-part></tp:taxon-name></italic> sp. (<tp:taxon-name><tp:taxon-name-part taxon-name-part-type="family">Meliaceae</tp:taxon-name-part></tp:taxon-name>), etc.</p><p>The scrub layer consists of trees 3-7 m high, mostly with twisted stems, many branches, and several stems rising from one base. The most common species are from the families <tp:taxon-name><tp:taxon-name-part taxon-name-part-type="family">Euphorbiaceae</tp:taxon-name-part></tp:taxon-name>, <tp:taxon-name><tp:taxon-name-part taxon-name-part-type="family">Theaceae</tp:taxon-name-part></tp:taxon-name>, <tp:taxon-name><tp:taxon-name-part taxon-name-part-type="family">Myrtaceae</tp:taxon-name-part></tp:taxon-name> and <tp:taxon-name><tp:taxon-name-part taxon-name-part-type="family">Verbenaceae</tp:taxon-name-part></tp:taxon-name>. Some dominant species are <italic><tp:taxon-name><tp:taxon-name-part taxon-name-part-type="genus">Antidesma</tp:taxon-name-part></tp:taxon-name></italic> sp. (<tp:taxon-name><tp:taxon-name-part taxon-name-part-type="family">Euphorbiaceae</tp:taxon-name-part></tp:taxon-name>), <italic><tp:taxon-name><tp:taxon-name-part taxon-name-part-type="genus">Trevesia</tp:taxon-name-part> <tp:taxon-name-part taxon-name-part-type="species">panmalta</tp:taxon-name-part></tp:taxon-name></italic> (<tp:taxon-name><tp:taxon-name-part taxon-name-part-type="family">Araliaceae</tp:taxon-name-part></tp:taxon-name>), <italic><tp:taxon-name><tp:taxon-name-part taxon-name-part-type="genus">Litsea</tp:taxon-name-part> <tp:taxon-name-part taxon-name-part-type="species">valiabilis</tp:taxon-name-part></tp:taxon-name></italic> (<tp:taxon-name><tp:taxon-name-part taxon-name-part-type="family">Lauraceae</tp:taxon-name-part></tp:taxon-name>), <italic><tp:taxon-name><tp:taxon-name-part taxon-name-part-type="genus">Arenga</tp:taxon-name-part> <tp:taxon-name-part taxon-name-part-type="species">pinnata</tp:taxon-name-part></tp:taxon-name></italic> (<tp:taxon-name><tp:taxon-name-part taxon-name-part-type="family">Arecaceae</tp:taxon-name-part></tp:taxon-name>), <italic><tp:taxon-name><tp:taxon-name-part taxon-name-part-type="genus">Excoecaria</tp:taxon-name-part> <tp:taxon-name-part taxon-name-part-type="species">cochinchinensis</tp:taxon-name-part></tp:taxon-name></italic> (<tp:taxon-name><tp:taxon-name-part taxon-name-part-type="family">Euphorbiaceae</tp:taxon-name-part></tp:taxon-name>), as well as seedlings of trees from higher layers.</p><p>The herb and fern layer is about 0.5-3 m high, with trees of 0.2-3 m high from family <tp:taxon-name><tp:taxon-name-part taxon-name-part-type="family">Araceae</tp:taxon-name-part></tp:taxon-name>, the genera <italic><tp:taxon-name><tp:taxon-name-part taxon-name-part-type="genus">Calamus</tp:taxon-name-part></tp:taxon-name></italic> and <italic><tp:taxon-name><tp:taxon-name-part taxon-name-part-type="genus">Caryota</tp:taxon-name-part></tp:taxon-name></italic> (family <tp:taxon-name><tp:taxon-name-part taxon-name-part-type="family">Arecaceae</tp:taxon-name-part></tp:taxon-name>), and many herb species from families <tp:taxon-name><tp:taxon-name-part taxon-name-part-type="family">Urticaceae</tp:taxon-name-part></tp:taxon-name>, <tp:taxon-name><tp:taxon-name-part taxon-name-part-type="family">Melastomataceae</tp:taxon-name-part></tp:taxon-name>, <tp:taxon-name><tp:taxon-name-part taxon-name-part-type="family">Balsaminaceae</tp:taxon-name-part></tp:taxon-name>, <tp:taxon-name><tp:taxon-name-part taxon-name-part-type="family">Poaceae</tp:taxon-name-part></tp:taxon-name>, <tp:taxon-name><tp:taxon-name-part taxon-name-part-type="family">Begoniaceae</tp:taxon-name-part></tp:taxon-name>, <tp:taxon-name><tp:taxon-name-part taxon-name-part-type="family">Podipoliaceae</tp:taxon-name-part></tp:taxon-name>, <tp:taxon-name><tp:taxon-name-part taxon-name-part-type="family">Convallariaceae</tp:taxon-name-part></tp:taxon-name>, <tp:taxon-name><tp:taxon-name-part taxon-name-part-type="family">Zingiberaceae</tp:taxon-name-part></tp:taxon-name>, <tp:taxon-name><tp:taxon-name-part taxon-name-part-type="family">Urticaceae</tp:taxon-name-part></tp:taxon-name> and <tp:taxon-name><tp:taxon-name-part taxon-name-part-type="family">Acanthaceae</tp:taxon-name-part></tp:taxon-name>. Some of the most common species are <italic><tp:taxon-name><tp:taxon-name-part taxon-name-part-type="genus">Homalomena</tp:taxon-name-part> <tp:taxon-name-part taxon-name-part-type="species">occulta</tp:taxon-name-part></tp:taxon-name></italic> (<tp:taxon-name><tp:taxon-name-part taxon-name-part-type="family">Araceae</tp:taxon-name-part></tp:taxon-name>), <italic><tp:taxon-name><tp:taxon-name-part taxon-name-part-type="genus">Aglaonema</tp:taxon-name-part> <tp:taxon-name-part taxon-name-part-type="species">simplex</tp:taxon-name-part></tp:taxon-name></italic> (<tp:taxon-name><tp:taxon-name-part taxon-name-part-type="family">Araceae</tp:taxon-name-part></tp:taxon-name>), <italic><tp:taxon-name><tp:taxon-name-part taxon-name-part-type="genus">Aglaonema</tp:taxon-name-part> <tp:taxon-name-part taxon-name-part-type="species">siamensis</tp:taxon-name-part></tp:taxon-name></italic> (<tp:taxon-name><tp:taxon-name-part taxon-name-part-type="family">Araceae</tp:taxon-name-part></tp:taxon-name>), <italic><tp:taxon-name><tp:taxon-name-part taxon-name-part-type="genus">Tacca</tp:taxon-name-part> <tp:taxon-name-part taxon-name-part-type="species">chantrieri</tp:taxon-name-part></tp:taxon-name></italic> (<tp:taxon-name><tp:taxon-name-part taxon-name-part-type="family">Taccaceae</tp:taxon-name-part></tp:taxon-name>), <italic><tp:taxon-name><tp:taxon-name-part taxon-name-part-type="genus">Aspidistra</tp:taxon-name-part> <tp:taxon-name-part taxon-name-part-type="species">typica</tp:taxon-name-part></tp:taxon-name></italic> (<tp:taxon-name><tp:taxon-name-part taxon-name-part-type="family">Convallariaceae</tp:taxon-name-part></tp:taxon-name>), <italic><tp:taxon-name><tp:taxon-name-part taxon-name-part-type="genus">Piper</tp:taxon-name-part></tp:taxon-name></italic> sp. (<tp:taxon-name><tp:taxon-name-part taxon-name-part-type="family">Piperaceae</tp:taxon-name-part></tp:taxon-name>), <italic><tp:taxon-name><tp:taxon-name-part taxon-name-part-type="genus">Corymborkis</tp:taxon-name-part> <tp:taxon-name-part taxon-name-part-type="species">veratrifolia</tp:taxon-name-part></tp:taxon-name></italic> (<tp:taxon-name><tp:taxon-name-part taxon-name-part-type="family">Orchidaceae</tp:taxon-name-part></tp:taxon-name>), etc.</p><p>Apart from <italic><tp:taxon-name><tp:taxon-name-part taxon-name-part-type="genus">Saxatilomys</tp:taxon-name-part> <tp:taxon-name-part taxon-name-part-type="species">paulinae</tp:taxon-name-part></tp:taxon-name></italic>, several other ground-living rodent species are found in this habitat including <italic><tp:taxon-name><tp:taxon-name-part taxon-name-part-type="genus">Bandicota</tp:taxon-name-part> <tp:taxon-name-part taxon-name-part-type="species">indica</tp:taxon-name-part></tp:taxon-name></italic>, <italic><tp:taxon-name><tp:taxon-name-part taxon-name-part-type="genus">Berylmys</tp:taxon-name-part> <tp:taxon-name-part taxon-name-part-type="species">bowersi</tp:taxon-name-part></tp:taxon-name></italic>, <italic><tp:taxon-name><tp:taxon-name-part taxon-name-part-type="genus">Leopoldamys</tp:taxon-name-part> <tp:taxon-name-part taxon-name-part-type="species">sabanus</tp:taxon-name-part></tp:taxon-name></italic>, <italic><tp:taxon-name><tp:taxon-name-part taxon-name-part-type="genus">Leopoldamys</tp:taxon-name-part> <tp:taxon-name-part taxon-name-part-type="species">edwardsi</tp:taxon-name-part></tp:taxon-name></italic>, <italic><tp:taxon-name><tp:taxon-name-part taxon-name-part-type="genus">Maxomys</tp:taxon-name-part> <tp:taxon-name-part taxon-name-part-type="species">moi</tp:taxon-name-part></tp:taxon-name></italic>, <italic><tp:taxon-name><tp:taxon-name-part taxon-name-part-type="genus">Maxomys</tp:taxon-name-part> <tp:taxon-name-part taxon-name-part-type="species">surifer</tp:taxon-name-part></tp:taxon-name></italic>, <italic><tp:taxon-name><tp:taxon-name-part taxon-name-part-type="genus">Niviventer</tp:taxon-name-part> <tp:taxon-name-part taxon-name-part-type="species">fulvescens</tp:taxon-name-part></tp:taxon-name></italic>, <italic><tp:taxon-name><tp:taxon-name-part taxon-name-part-type="genus">Niviventer</tp:taxon-name-part> <tp:taxon-name-part taxon-name-part-type="species">langbianis</tp:taxon-name-part></tp:taxon-name></italic>, <italic><tp:taxon-name><tp:taxon-name-part taxon-name-part-type="genus">Niviventer</tp:taxon-name-part> <tp:taxon-name-part taxon-name-part-type="species">tenaster</tp:taxon-name-part></tp:taxon-name></italic>, <italic><tp:taxon-name><tp:taxon-name-part taxon-name-part-type="genus">Rattus</tp:taxon-name-part> <tp:taxon-name-part taxon-name-part-type="species">tanezumi</tp:taxon-name-part></tp:taxon-name></italic>, <italic><tp:taxon-name><tp:taxon-name-part taxon-name-part-type="genus">Rattus</tp:taxon-name-part> <tp:taxon-name-part taxon-name-part-type="species">andamanensis</tp:taxon-name-part></tp:taxon-name></italic>, and <italic><tp:taxon-name><tp:taxon-name-part taxon-name-part-type="genus">Laonastes</tp:taxon-name-part> <tp:taxon-name-part taxon-name-part-type="species">aenigmamus</tp:taxon-name-part></tp:taxon-name></italic> (<xref ref-type="bibr" rid="B1403113">Nguyen et al. 2013</xref>).</p></tp:treatment-sec><tp:treatment-sec sec-type="Conservation"><title>Conservation</title><p>Main threats to the population of <italic><tp:taxon-name><tp:taxon-name-part taxon-name-part-type="genus">Saxatilomys</tp:taxon-name-part> <tp:taxon-name-part taxon-name-part-type="species">paulinae</tp:taxon-name-part></tp:taxon-name></italic> in Quang Binh province (Vietnam) is wildlife hunting and habitat disturbance. The distribution area of the <italic><tp:taxon-name><tp:taxon-name-part taxon-name-part-type="genus">Saxatilomys</tp:taxon-name-part> <tp:taxon-name-part taxon-name-part-type="species">paulinae</tp:taxon-name-part></tp:taxon-name></italic> is situated close to the villages of ethnic minorities (Ruc, Sach, and Chut). These minority groups are very poor and their livelihood much depends on wildlife and forest products. Wildlife hunting is a long tradition of the local people, and a practice that remains extensive currently. Most men 15 to 60 years in age in these villages are engaged in wildlife hunting. Their hunting season lasts about eight months per year (from July to February). The most widely used mean for trapping rodents is metal spring snares. Each hunter usually keeps 30-100 active snares in forests; some hunters keep up to 300-500 active snares. Unfortunatlely, we were not able to estimate how many individuals of <italic><tp:taxon-name><tp:taxon-name-part taxon-name-part-type="genus">Saxatilomys</tp:taxon-name-part> <tp:taxon-name-part taxon-name-part-type="species">paulinae</tp:taxon-name-part></tp:taxon-name></italic> they capture each year.</p></tp:treatment-sec><tp:treatment-sec><!--Section generated to contain objects referenced in tp:taxon-treatment.--><table-wrap id="T1597468" position="float" orientation="portrait"><label>Table 1.</label><caption><p>External and crania-dental measurements of <italic><tp:taxon-name><tp:taxon-name-part taxon-name-part-type="genus">Saxatilomys</tp:taxon-name-part> <tp:taxon-name-part taxon-name-part-type="species">paulinae</tp:taxon-name-part></tp:taxon-name></italic> specimens from Vietnam and those of specimens from Laos.</p><p>Note: * statistics of 3 adult specimens (NXN-215, NXN-218 and NXN-221) collected in Phong Nha - Ke Bang NP; ** data from specimens collected in Phoun Hin Poun NBCA, Lao PDR (in <xref ref-type="bibr" rid="B1403090">Musser et al. 2005</xref>). Mean, plus or minus one standard deviation, observed range in parentheses and number of specimens in each sample are listed for each measurement. All measurements are in milimetre except body weight (W) in grams.</p></caption><table rules="all" border="0"><tbody><tr><td rowspan="2" colspan="1">
              <bold>Measu</bold>
              <break/>
              <bold>rement</bold>
            </td><td rowspan="1" colspan="4">
              <bold>Specimens from Vietnam</bold>
            </td><td rowspan="2" colspan="1">
              <bold>Statistics of specimens</bold>
              <break/>
              <bold>from Vietnam*</bold>
            </td><td rowspan="2" colspan="1">
              <bold>Statistics of specimens</bold>
              <break/>
              <bold>from Lao**</bold>
            </td></tr><tr><td rowspan="1" colspan="1">
              <bold>NXN-217</bold>
            </td><td rowspan="1" colspan="1">
              <bold>NXN-221</bold>
            </td><td rowspan="1" colspan="1">
              <bold>NXN-218</bold>
            </td><td rowspan="1" colspan="1">
              <bold>NXN-215</bold>
            </td></tr><tr><td rowspan="1" colspan="1">
              <bold>Sex</bold>
            </td><td rowspan="1" colspan="1">
              <bold>♂ (juv.)</bold>
            </td><td rowspan="1" colspan="1">
              <bold>♂ (adult)</bold>
            </td><td rowspan="1" colspan="1">
              <bold>♀ (adult)</bold>
            </td><td rowspan="1" colspan="1">
              <bold>♀ (adult)</bold>
            </td><td rowspan="1" colspan="1">
              <bold>♂ &amp; ♀</bold>
            </td><td rowspan="1" colspan="1">
              <bold>♂ &amp; ♀</bold>
            </td></tr><tr><td rowspan="1" colspan="1">HB</td><td rowspan="1" colspan="1">116</td><td rowspan="1" colspan="1">157</td><td rowspan="1" colspan="1">160</td><td rowspan="1" colspan="1">164</td><td rowspan="1" colspan="1">160.33 ± 2.03<break/>(157-164) 3</td><td rowspan="1" colspan="1">(144-150) 2</td></tr><tr><td rowspan="1" colspan="1">T</td><td rowspan="1" colspan="1">164</td><td rowspan="1" colspan="1">203</td><td rowspan="1" colspan="1">180</td><td rowspan="1" colspan="1">194</td><td rowspan="1" colspan="1">192.33 ± 6.69<break/>(180-203) 3</td><td rowspan="1" colspan="1">(167-168) 2</td></tr><tr><td rowspan="1" colspan="1">T/HB<break/>(%)</td><td rowspan="1" colspan="1">141</td><td rowspan="1" colspan="1">129</td><td rowspan="1" colspan="1">113</td><td rowspan="1" colspan="1">118</td><td rowspan="1" colspan="1">(113-129) 3</td><td rowspan="1" colspan="1">(112-116) 2</td></tr><tr><td rowspan="1" colspan="1">HF</td><td rowspan="1" colspan="1">28.42</td><td rowspan="1" colspan="1">29.68</td><td rowspan="1" colspan="1">29.25</td><td rowspan="1" colspan="1">30</td><td rowspan="1" colspan="1">29.64 ± 0.22<break/>(29.25-30.0)</td><td rowspan="1" colspan="1">32-32</td></tr><tr><td rowspan="1" colspan="1">E</td><td rowspan="1" colspan="1">23.52</td><td rowspan="1" colspan="1">24.96</td><td rowspan="1" colspan="1">25.18</td><td rowspan="1" colspan="1">25.42</td><td rowspan="1" colspan="1">25.19 ± 0.13<break/>(24.96-25.42) 3</td><td rowspan="1" colspan="1">(24-25) 2</td></tr><tr><td rowspan="1" colspan="1">W</td><td rowspan="1" colspan="1">50</td><td rowspan="1" colspan="1">130</td><td rowspan="1" colspan="1">110</td><td rowspan="1" colspan="1">110</td><td rowspan="1" colspan="1">116.67 ± 6.67<break/>(110-130) 3</td><td rowspan="1" colspan="1"/></tr><tr><td rowspan="1" colspan="1">ONL</td><td rowspan="1" colspan="1">36.54</td><td rowspan="1" colspan="1">43.69</td><td rowspan="1" colspan="1">42.71</td><td rowspan="1" colspan="1">42.81</td><td rowspan="1" colspan="1">43.07 ± 0.31<break/>(42.71-43.69) 3</td><td rowspan="1" colspan="1">36.0 ± 1.37<break/>(33.3-40.5) 48</td></tr><tr><td rowspan="1" colspan="1">ZB</td><td rowspan="1" colspan="1">16.8</td><td rowspan="1" colspan="1">19.3</td><td rowspan="1" colspan="1">19.03</td><td rowspan="1" colspan="1">18.79</td><td rowspan="1" colspan="1">19.04 ± 0.15<break/>(18.79-19.3) 3</td><td rowspan="1" colspan="1">16.9 ± 0.62<break/>(15.7-18.9) 48</td></tr><tr><td rowspan="1" colspan="1">IB</td><td rowspan="1" colspan="1">6.0</td><td rowspan="1" colspan="1">6.18</td><td rowspan="1" colspan="1">6.43</td><td rowspan="1" colspan="1">6.39</td><td rowspan="1" colspan="1">6.33 ± 0.08<break/>(6.18-6.43) 3</td><td rowspan="1" colspan="1">5.8 ± 0.29<break/>(5.1-6.5) 48</td></tr><tr><td rowspan="1" colspan="1">LR</td><td rowspan="1" colspan="1">11.34</td><td rowspan="1" colspan="1">14.2</td><td rowspan="1" colspan="1">13.57</td><td rowspan="1" colspan="1">13.97</td><td rowspan="1" colspan="1">13.91 ± 0.18<break/>(13.57-14.2) 3</td><td rowspan="1" colspan="1">11.0 ± 0.65<break/>(9.7-12.7) 48</td></tr><tr><td rowspan="1" colspan="1">BR</td><td rowspan="1" colspan="1">5.26</td><td rowspan="1" colspan="1">6.74</td><td rowspan="1" colspan="1">6.63</td><td rowspan="1" colspan="1">6.62</td><td rowspan="1" colspan="1">6.66 ± 0.04<break/>(6.62-6.74) 3</td><td rowspan="1" colspan="1">5.9 ± 0.31<break/>(5.3-6.7) 48</td></tr><tr><td rowspan="1" colspan="1">BBC</td><td rowspan="1" colspan="1">15.87</td><td rowspan="1" colspan="1">16.27</td><td rowspan="1" colspan="1">16.53</td><td rowspan="1" colspan="1">16.02</td><td rowspan="1" colspan="1">16.27 ± 0.15<break/>(16.02-16.53) 3</td><td rowspan="1" colspan="1">15.0 ± 0.36<break/>(14.3-16.2) 48</td></tr><tr><td rowspan="1" colspan="1">HBC</td><td rowspan="1" colspan="1">15.87</td><td rowspan="1" colspan="1">16.27</td><td rowspan="1" colspan="1">16.53</td><td rowspan="1" colspan="1">16.02</td><td rowspan="1" colspan="1">16.27 ± 0.15<break/>(16.02-16.53) 3</td><td rowspan="1" colspan="1">9.9 ± 0.36<break/>(9.0-10.9) 48</td></tr><tr><td rowspan="1" colspan="1">BZP</td><td rowspan="1" colspan="1">3.5</td><td rowspan="1" colspan="1">4.77</td><td rowspan="1" colspan="1">4.41</td><td rowspan="1" colspan="1">4.52</td><td rowspan="1" colspan="1">4.57 ± 0.11<break/>(4.41-4.77) 3</td><td rowspan="1" colspan="1">3.4 ± 0.26<break/>(2.9-4.0) 48</td></tr><tr><td rowspan="1" colspan="1">LD</td><td rowspan="1" colspan="1">8.19</td><td rowspan="1" colspan="1">11.69</td><td rowspan="1" colspan="1">11</td><td rowspan="1" colspan="1">10.63</td><td rowspan="1" colspan="1">11.11 ± 0.31<break/>(10.63-11.69) 3</td><td rowspan="1" colspan="1">9.1 ± 0.54<break/>(7.9-10.4) 48</td></tr><tr><td rowspan="1" colspan="1">LIF</td><td rowspan="1" colspan="1">6.36</td><td rowspan="1" colspan="1">7.61</td><td rowspan="1" colspan="1">6.42</td><td rowspan="1" colspan="1">7.1</td><td rowspan="1" colspan="1">7.04 ± 0.34<break/>(6.42-7.61) 3</td><td rowspan="1" colspan="1">6.6 ± 0.45<break/>(5.6-7.5) 48</td></tr><tr><td rowspan="1" colspan="1">BIF</td><td rowspan="1" colspan="1">2.24</td><td rowspan="1" colspan="1">2.49</td><td rowspan="1" colspan="1">2.43</td><td rowspan="1" colspan="1">2.33</td><td rowspan="1" colspan="1">2.42 ± 0.05<break/>(2.33-2.49) 3</td><td rowspan="1" colspan="1">2.6 ± 0.19<break/>(2.2-3.1) 48</td></tr><tr><td rowspan="1" colspan="1">LBP</td><td rowspan="1" colspan="1">8</td><td rowspan="1" colspan="1">9.47</td><td rowspan="1" colspan="1">9.84</td><td rowspan="1" colspan="1">9.54</td><td rowspan="1" colspan="1">9.62 ± 0.11<break/>(9.47-9.84)</td><td rowspan="1" colspan="1">6.1 ± 0.36<break/>(5.3-6.9) 48</td></tr><tr><td rowspan="1" colspan="1">BBP</td><td rowspan="1" colspan="1">3.06</td><td rowspan="1" colspan="1">3.69</td><td rowspan="1" colspan="1">3.89</td><td rowspan="1" colspan="1">3.45</td><td rowspan="1" colspan="1">3.68 ± 0.13<break/>(3.45-3.89) 3</td><td rowspan="1" colspan="1">3.3 ± 0.19<break/>(3.0-3.9) 48</td></tr><tr><td rowspan="1" colspan="1">PPL</td><td rowspan="1" colspan="1">10.74</td><td rowspan="1" colspan="1">13.72</td><td rowspan="1" colspan="1">12.61</td><td rowspan="1" colspan="1">12.81</td><td rowspan="1" colspan="1">13.05 ± 0.34<break/>(12.61-13.72) 3</td><td rowspan="1" colspan="1">12.3 ± 0.68<break/>(10.9-14.5) 48</td></tr><tr><td rowspan="1" colspan="1">BMF</td><td rowspan="1" colspan="1">2.5</td><td rowspan="1" colspan="1">2.83</td><td rowspan="1" colspan="1">2.46</td><td rowspan="1" colspan="1">2.43</td><td rowspan="1" colspan="1">2.57 ± 0.13<break/>(2.43-2.83) 3</td><td rowspan="1" colspan="1">2.7 ± 0.24<break/>(2.3-3.4) 48</td></tr><tr><td rowspan="1" colspan="1">LB</td><td rowspan="1" colspan="1">5.38</td><td rowspan="1" colspan="1">5.79</td><td rowspan="1" colspan="1">5.32</td><td rowspan="1" colspan="1">5.57</td><td rowspan="1" colspan="1">5.56 ± 0.14<break/>(5.32-5.79) 3</td><td rowspan="1" colspan="1">5.4 ± 0.18<break/>(5.5-5.8) 48</td></tr><tr><td rowspan="1" colspan="1">CLM1-3</td><td rowspan="1" colspan="1">7.7</td><td rowspan="1" colspan="1">7.81</td><td rowspan="1" colspan="1">7.57</td><td rowspan="1" colspan="1">7.86</td><td rowspan="1" colspan="1">7.75 ± 0.09<break/>(7.57-7.86) 3</td><td rowspan="1" colspan="1">6.2 ± 0.17<break/>(5.8-6.5) 48</td></tr><tr><td rowspan="1" colspan="1">BM1</td><td rowspan="1" colspan="1">2.08</td><td rowspan="1" colspan="1">2.03</td><td rowspan="1" colspan="1">1.95</td><td rowspan="1" colspan="1">1.97</td><td rowspan="1" colspan="1">1.98 ± 0.02<break/>(1.95-2.03) 3</td><td rowspan="1" colspan="1">1.8 ± 0.08<break/>(1.7-2.0) 48</td></tr></tbody></table></table-wrap><fig id="F1403164" position="float" orientation="portrait"><label>Figure 1.</label><caption><p>Living specimen of <italic><tp:taxon-name><tp:taxon-name-part taxon-name-part-type="genus">Saxatilomys</tp:taxon-name-part> <tp:taxon-name-part taxon-name-part-type="species">paulinae</tp:taxon-name-part></tp:taxon-name></italic> from Quang Binh province (the nose is wounded by trapping).</p></caption><graphic xmlns:xlink="http://www.w3.org/1999/xlink" xlink:href="biodiversity_data_journal-3-e4961-g001.jpg" position="float" id="oo_39952.jpg" orientation="portrait" xlink:type="simple"/></fig><fig id="F1403166" position="float" orientation="portrait"><label>Figure 2.</label><caption><p>Ventral view of <italic><tp:taxon-name><tp:taxon-name-part taxon-name-part-type="genus">Saxatilomys</tp:taxon-name-part> <tp:taxon-name-part taxon-name-part-type="species">paulinae</tp:taxon-name-part></tp:taxon-name></italic> from Quang Binh province.</p></caption><graphic xmlns:xlink="http://www.w3.org/1999/xlink" xlink:href="biodiversity_data_journal-3-e4961-g002.jpg" position="float" id="oo_39953.jpg" orientation="portrait" xlink:type="simple"/></fig><fig id="F1597465" position="float" orientation="portrait"><label>Figure 3.</label><caption><p>Skull of adult <italic><tp:taxon-name><tp:taxon-name-part taxon-name-part-type="genus">S.</tp:taxon-name-part> <tp:taxon-name-part taxon-name-part-type="species">paulinae</tp:taxon-name-part></tp:taxon-name></italic>.</p></caption><graphic xmlns:xlink="http://www.w3.org/1999/xlink" xlink:href="biodiversity_data_journal-3-e4961-g003.jpg" position="float" id="oo_43540.jpg" orientation="portrait" xlink:type="simple"/></fig><fig id="F1597299" position="float" orientation="portrait"><label>Figure 4.</label><caption><p>Location of survey areas (the red commune names) and locality where specimens of <italic><tp:taxon-name><tp:taxon-name-part taxon-name-part-type="genus">Saxatilomys</tp:taxon-name-part> <tp:taxon-name-part taxon-name-part-type="species">paulinae</tp:taxon-name-part></tp:taxon-name></italic> were collected.</p></caption><graphic xmlns:xlink="http://www.w3.org/1999/xlink" xlink:href="biodiversity_data_journal-3-e4961-g004.jpg" position="float" id="oo_43461.jpg" orientation="portrait" xlink:type="simple"/></fig><fig id="F1403170" position="float" orientation="portrait"><label>Figure 5.</label><caption><p>Microhabitat of <italic><tp:taxon-name><tp:taxon-name-part taxon-name-part-type="genus">S.</tp:taxon-name-part> <tp:taxon-name-part taxon-name-part-type="species">paulinae</tp:taxon-name-part></tp:taxon-name></italic> in Thuong Hoa Commune.</p></caption><graphic xmlns:xlink="http://www.w3.org/1999/xlink" xlink:href="biodiversity_data_journal-3-e4961-g005.jpg" position="float" id="oo_39955.jpg" orientation="portrait" xlink:type="simple"/></fig></tp:treatment-sec><ref-list><ref id="B1403090"><element-citation xmlns:xlink="http://www.w3.org/1999/xlink" publication-type="article" xlink:type="simple"><person-group person-group-type="author"><name name-style="western"><surname>Musser</surname><given-names>G.</given-names></name><name name-style="western"><surname>Smith</surname><given-names>L.</given-names></name><name name-style="western"><surname>Robinson</surname><given-names>F.</given-names></name><name name-style="western"><surname>Lunde</surname><given-names>D.</given-names></name></person-group><year>2005</year><article-title>Description of a new genus and species of Rodent (<tp:taxon-name><tp:taxon-name-part taxon-name-part-type="subfamily">Murinae</tp:taxon-name-part></tp:taxon-name>, <tp:taxon-name><tp:taxon-name-part taxon-name-part-type="family">Muridae</tp:taxon-name-part></tp:taxon-name>, <tp:taxon-name><tp:taxon-name-part taxon-name-part-type="order">Rodentia</tp:taxon-name-part></tp:taxon-name>) from the Khammouane Limestone National Biodiversity Conservation Area in Lao PDR</article-title><source>American Museum Novitates</source><volume>3497</volume><fpage>1</fpage><lpage>31</lpage><pub-id pub-id-type="doi">10.1206/0003-0082(2005)497[0001:DOANGA]2.0.CO;2</pub-id></element-citation></ref><ref id="B1403113"><element-citation xmlns:xlink="http://www.w3.org/1999/xlink" publication-type="article" xlink:type="simple"><person-group person-group-type="author"><name name-style="western"><surname>Nguyen</surname><given-names>N.</given-names></name><name name-style="western"><surname>Nguyen</surname><given-names>D.</given-names></name><name name-style="western"><surname>Nguyen</surname><given-names>L.</given-names></name></person-group><year>2013</year><article-title>Results of survey on Rodents in Phong Nha - Ke Bang National Park area, Quang Binh Province, Vietnam</article-title><source>Vietnamese Journal of Biology</source><volume>35</volume><issue>2</issue><fpage>185</fpage><lpage>192</lpage><comment content-type="language">Vietnamese with English summary</comment></element-citation></ref></ref-list></tp:taxon-treatment>
